# Supplementary material for: Chronological genome and single-cell transcriptome integration characterizes the evolutionary process of adult T cell leukemia-lymphoma
Source: Nat Commun. 2021 Aug 10;12:4821. doi: 10.1038/s41467-021-25101-9 (PMC8355240; doi:10.1038/s41467-021-25101-9)
Supplement: Supplementary file 3 — Supplementary Data 1 [file 41467_2021_25101_MOESM3_ESM.xlsx]

## Sheet: Sup Data 1
	Supplementary Data 1 : Gene list of HTLV-1/ATL panel
	gene name	HTLV-1/ATL panel	Significantly mutated genes in ATL (Ref:6)	ATL mutation found by WES (Ref:6)	Differentially exprerssed in GSE33615	Cosmic databe	Role in Cancer (Cosmic)	Tumour Types(Somatic)	Tumour Types(Germline)	Cancer Syndrome
	ABCB11	Target-seq		WES mutation
	ACAN	Target-seq		WES mutation
	AFP	Target-seq
	AKT1	Target-seq			Upregulated	cosmic	oncogene	breast, colorectal, ovarian, NSCLC
	AKT2	Target-seq			Downregulated	cosmic	oncogene	ovarian, pancreatic
	ALK	Target-seq				cosmic	oncogene, fusion	ALCL, NSCLC, neuroblastoma, inflammatory myofibroblastic tumour, Spitzoid tumour	neuroblastoma	familial neuroblastoma
	APC	Target-seq				cosmic	TSG	colorectal, pancreatic, desmoid, hepatoblastoma, glioma, other CNS	colorectal, pancreatic, desmoid, hepatoblastoma, glioma, other CNS	adenomatous polyposis coli; Turcot syndrome
	ARID1A	Target-seq			Downregulated	cosmic	TSG, fusion	clear cell ovarian carcinoma, RCC, breast
	ARID1B	Target-seq			Downregulated	cosmic	TSG	breast, hepatocellular carcinoma, clear cell ovarian carcinoma
	ARID2	Target-seq		WES mutation	Downregulated	cosmic	TSG	hepatocellular carcinoma
	ASXL1	Target-seq				cosmic	TSG	MDS, CMML
	ASXL3	Target-seq		WES mutation
	ATP1A2	Target-seq
	ATXN1	Target-seq	ATL 50 genes	WES mutation	Upregulated
	B2M	Target-seq	ATL 50 genes	WES mutation	Upregulated	cosmic	TSG	DLBCL, melanoma, colorectal adenocarcinoma
	BATF3	Target-seq			Upregulated
	BCHE	Target-seq
	BCL2	Target-seq			Downregulated	cosmic	oncogene, fusion	NHL, CLL
	BCL6	Target-seq		WES mutation		cosmic	oncogene, fusion	NHL, CLL
	BIRC6	Target-seq		WES mutation		cosmic	oncogene, fusion	melanoma, gastric adenocarcinoma, lung adenocarcinoma
	CADM1	Target-seq			Upregulated
	CAPN2	Target-seq			Upregulated
	CARD11	Target-seq	ATL 50 genes	WES mutation	Upregulated	cosmic	oncogene	DLBCL
	CBLB	Target-seq	ATL 50 genes	WES mutation	Upregulated	cosmic	TSG	AML
	CCR4	Target-seq	ATL 50 genes	WES mutation	Upregulated	cosmic	oncogene	adult T-cell leukaemia/lymphoma
	CCR7	Target-seq	ATL 50 genes	WES mutation	Downregulated	cosmic	oncogene	adult T-cell leukaemia/lymphoma
	CD24	Target-seq			Downregulated
	CD274	Target-seq				cosmic	TSG, fusion	PMBL, Hodgkin lymphoma
	CD28	Target-seq	ATL 50 genes	WES mutation	Upregulated	cosmic	oncogene	T-cell lymphoma
	CD3D	Target-seq			Upregulated
	CD4	Target-seq			Upregulated
	CD58	Target-seq	ATL 50 genes	WES mutation	Downregulated
	CD7	Target-seq			Downregulated
	CD79B	Target-seq				cosmic	oncogene	DLBCL, WM
	CD86	Target-seq
	CDH9	Target-seq
	CDKN2A	Target-seq	ATL 50 genes	WES mutation	Upregulated	cosmic	TSG	melanoma, multiple other tumour types	melanoma, pancreatic	familial malignant melanoma
	CDKN2AIP	Target-seq			Downregulated
	CDKN2B	Target-seq			Upregulated
	CEBPA	Target-seq		WES mutation	Upregulated	cosmic	TSG	AML, MDS
	CELSR2	Target-seq		WES mutation
	CGN	Target-seq		WES mutation
	CLCA1	Target-seq			Upregulated
	CLCA2	Target-seq
	CNKSR3	Target-seq
	CREBBP	Target-seq		WES mutation	Downregulated	cosmic	oncogene, TSG, fusion	ALL, AML, DLBCL, B-NHL
	CRIM1	Target-seq
	CSMD1	Target-seq		WES mutation
	CSNK1A1	Target-seq	ATL 50 genes	WES mutation
	CSNK2A1	Target-seq	ATL 50 genes	WES mutation
	CSNK2B	Target-seq	ATL 50 genes	WES mutation	Upregulated
	CTLA4	Target-seq			Upregulated
	CXCL12	Target-seq
	CYP21A2	Target-seq
	DCP1A	Target-seq			Downregulated
	DDR2	Target-seq				cosmic	oncogene	squamous cell carcinoma, NSCLC
	DDX3X	Target-seq		WES mutation	Downregulated	cosmic	TSG	CLL, medulloblastoma
	DMD	Target-seq		WES mutation
	DNMT3A	Target-seq	ATL 50 genes	WES mutation	Downregulated	cosmic	TSG	AML
	DPPA2	Target-seq		WES mutation
	DRD3	Target-seq
	DTL	Target-seq			Upregulated
	DUSP22	Target-seq			Upregulated
	EBF1	Target-seq			Upregulated	cosmic	TSG, fusion	lipoma
	EED	Target-seq			Upregulated	cosmic	TSG	malignant peripheral nerve sheath tumours, MDS and related, lung adenocarcinoma
	EMD	Target-seq
	EP3	Target-seq	ATL 50 genes	WES mutation		cosmic		colorectal, breast, pancreatic, AML, ALL, DLBCL
	EPAS1	Target-seq		WES mutation		cosmic	oncogene, TSG	paraganglioma, pheochromocytoma, central nervous system hemangioblastomas
	EPHB6	Target-seq		WES mutation	Downregulated
	ERBB3	Target-seq				cosmic	oncogene	colon, gastric, head and neck, bladder, skin
	ETV3L	Target-seq
	ETV6	Target-seq				cosmic	TSG, fusion	congenital fibrosarcoma, multiple different leukaemia and lymphoma tumour types including ALL, secretory breast, MDS
	EZH1	Target-seq		WES mutation
	EZH2	Target-seq			Upregulated	cosmic	oncogene, TSG	DLBCL
	FANCE	Target-seq			Upregulated	cosmic	TSG		AML, leukaemia	Fanconi anaemia E
	FAS	Target-seq	ATL 50 genes	WES mutation	Upregulated	cosmic	TSG	TGCT, nasal NK/T lymphoma, skin squamous cell carcinoma-burn scar related
	FAT1	Target-seq		WES mutation		cosmic	TSG	oral squamous cell, chemorefractory CLL, head and neck, pancreatic acinar cell carcinoma	pancreatic
	FCER1G	Target-seq			Upregulated
	FCGR2B	Target-seq				cosmic	oncogene, fusion	ALL
	FILIP1	Target-seq		WES mutation
	FLG	Target-seq		WES mutation
	FLT3	Target-seq		WES mutation	Upregulated	cosmic	oncogene	AML, ALL
	FN1	Target-seq		WES mutation
	FOCAD	Target-seq		WES mutation	Upregulated
	FOXO3	Target-seq		WES mutation		cosmic	oncogene, TSG, fusion	AL
	FOXQ1	Target-seq		WES mutation	Upregulated
	FYN	Target-seq	ATL 50 genes	WES mutation	Downregulated
	GABRA6	Target-seq
	GATA3	Target-seq	ATL 50 genes	WES mutation	Upregulated	cosmic	oncogene, TSG	breast
	GLI3	Target-seq		WES mutation
	GLIS1	Target-seq
	GNAT3	Target-seq		WES mutation
	GPR183	Target-seq	ATL 50 genes	WES mutation	Downregulated
	GPR39	Target-seq		WES mutation
	HES4	Target-seq			Upregulated
	HGH1	Target-seq
	HIST1H1D	Target-seq		WES mutation	Upregulated
	HIST1H2BI	Target-seq			Upregulated
	HIST1H2BK	Target-seq		WES mutation	Upregulated
	HIST3H3	Target-seq
	HLA-A	Target-seq		WES mutation	Upregulated	cosmic	fusion	Spitzoid tumour
	HLA-B	Target-seq	ATL 50 genes	WES mutation
	HLA-DRB1	Target-seq			Upregulated
	HLA-E	Target-seq
	HLA-G	Target-seq		WES mutation
	HMGN2	Target-seq			Upregulated
	HNRNPA2B1	Target-seq	ATL 50 genes	WES mutation	Upregulated	cosmic	oncogene, fusion	prostate
	HSPA6	Target-seq
	ICE1	Target-seq		WES mutation
	IDH1	Target-seq			Upregulated	cosmic	oncogene	glioblastoma
	IDH2	Target-seq	ATL 50 genes	WES mutation	Upregulated	cosmic	oncogene	glioblastoma
	IFNG	Target-seq			Downregulated
	IFNL3	Target-seq
	IKBKB	Target-seq	ATL 50 genes	WES mutation		cosmic	oncogene	SMZL
	IKZF1	Target-seq			Downregulated	cosmic	TSG, fusion	ALL, DLBCL
	IKZF2	Target-seq			Upregulated
	IKZF3	Target-seq			Downregulated
	IL1	Target-seq		WES mutation
	IL13	Target-seq			Upregulated
	IL15	Target-seq			Upregulated
	IL17A	Target-seq
	IL17RC	Target-seq		WES mutation	Upregulated
	IL18	Target-seq
	IL2	Target-seq			Downregulated	cosmic	fusion	intestinal T-cell lymphoma
	IL6	Target-seq
	INTS1	Target-seq		WES mutation	Upregulated
	IPPK	Target-seq			Downregulated
	IRF2BP2	Target-seq	ATL 50 genes	WES mutation
	IRF4	Target-seq	ATL 50 genes	WES mutation	Upregulated	cosmic	oncogene, TSG, fusion	MM
	IRS1	Target-seq		WES mutation	Downregulated
	ITK	Target-seq			Downregulated	cosmic	fusion	peripheral T-cell lymphoma
	JAK1	Target-seq		WES mutation	Downregulated	cosmic	oncogene, TSG	ALL
	JAK2	Target-seq			Upregulated	cosmic	oncogene, fusion	ALL, AML, MPN, CML
	JAK3	Target-seq	ATL 50 genes	WES mutation		cosmic	oncogene	acute megakaryocytic leukaemia, ETP ALL
	JPH1	Target-seq		WES mutation
	JUN	Target-seq			Downregulated	cosmic	oncogene	sarcoma
	KDM3B	Target-seq		WES mutation	Downregulated
	KDM6A	Target-seq	ATL 50 genes	WES mutation		cosmic	oncogene, TSG	renal cell carcinoma, bladder carcinoma, oesophageal SCC, MM, medulloblastoma, T-ALL, other tumour types
	KDM6B	Target-seq			Downregulated
	KIF12	Target-seq		WES mutation
	KIT	Target-seq		WES mutation	Downregulated	cosmic	oncogene	GIST, AML, TGCT, mastocytosis, mucosal melanoma	GIST, epithelioma	familial gastrointestinal stromal tumour
	KMT2A	Target-seq			Upregulated	cosmic	oncogene, fusion	AML, ALL
	KMT2D	Target-seq		WES mutation	Upregulated	cosmic	oncogene, TSG	medulloblastoma, renal
	KPRP	Target-seq		WES mutation
	KRAS	Target-seq				cosmic	oncogene	pancreatic, colorectal, lung, thyroid, AML, other tumour types
	LOX	Target-seq
	LRP1B	Target-seq		WES mutation		cosmic	TSG	CLL, ovarian cancer, oesophageal squamous cell carcinoma, urothelial cancer
	LRRN3	Target-seq		WES mutation	Downregulated
	LTA	Target-seq
	LY9	Target-seq
	MAP3K19	Target-seq
	MGA	Target-seq		WES mutation	Downregulated
	MGAM	Target-seq		WES mutation
	MMP9	Target-seq			Downregulated
	MROH1	Target-seq		WES mutation	Upregulated
	MROH7	Target-seq		WES mutation
	MRPL37	Target-seq			Upregulated
	MRPS3	Target-seq
	MSH3	Target-seq
	MSN	Target-seq			Upregulated	cosmic	fusion	ALCL
	MSTN	Target-seq
	MTF2	Target-seq
	MYC	Target-seq			Upregulated	cosmic	oncogene, fusion	Burkitt lymphoma, amplified in other cancers, B-CLL
	MYD88	Target-seq				cosmic	oncogene	ABC-DLBCL
	MYO7B	Target-seq		WES mutation
	NFKBIA	Target-seq	ATL 50 genes	WES mutation
	NKG2D	Target-seq
	NOM1	Target-seq			Downregulated
	NOTCH1	Target-seq	ATL 50 genes	WES mutation		cosmic	oncogene, TSG, fusion	T-ALL, breast, bladder, skin SCC, lung SCC, head and neck SCC
	NOXA1	Target-seq	ATL 50 genes	WES mutation	Downregulated
	NPM1	Target-seq			Downregulated	cosmic	oncogene, fusion	NHL, APL, AML
	NRAS	Target-seq				cosmic	oncogene	melanoma, MM, AML, thyroid
	NUP133	Target-seq			Downregulated
	OVGP1	Target-seq			Downregulated
	PAPPA	Target-seq		WES mutation
	PAPSS1	Target-seq			Upregulated
	PBRM1	Target-seq		WES mutation		cosmic	TSG	clear cell renal carcinoma, breast
	PCDHB2	Target-seq		WES mutation
	PDCD1	Target-seq		WES mutation
	PDCD1LG2	Target-seq				cosmic	oncogene, fusion	PMBL, Hodgkin lymphoma
	PDE7B	Target-seq	ATL 50 genes	WES mutation	Upregulated
	PDGFRA	Target-seq		WES mutation		cosmic	oncogene, fusion	GIST, idiopathic hypereosinophilic syndrome, paediatric glioblastoma	GIST	familial gastrointestinal stromal tumour
	PDGFRB	Target-seq		WES mutation	Upregulated	cosmic	oncogene, fusion	MPN, AML, CMML, CML
	PHF1	Target-seq			Downregulated
	PHF19	Target-seq			Upregulated
	PI15	Target-seq		WES mutation
	PIGR	Target-seq
	PIK3CD	Target-seq	ATL 50 genes	WES mutation	Downregulated
	PIM1	Target-seq		WES mutation	Downregulated	cosmic	oncogene, fusion	NHL
	PLA2G7	Target-seq		WES mutation
	PLCG1	Target-seq	ATL 50 genes	WES mutation	Upregulated	cosmic	oncogene, fusion	angiosarcoma
	POT1	Target-seq	ATL 50 genes	WES mutation	Upregulated	cosmic	TSG	CLL
	PPID	Target-seq		WES mutation	Upregulated
	PRDM1	Target-seq		WES mutation	Upregulated	cosmic	TSG	DLBCL
	PRICKLE2	Target-seq		WES mutation
	PRKCB	Target-seq	ATL 50 genes	WES mutation	Upregulated	cosmic	0	adult T-cell lymphoma-leukaemia
	PRPS1L1	Target-seq			Downregulated
	PRSS1	Target-seq			Downregulated
	PTCH1	Target-seq		WES mutation		cosmic	TSG	skin basal cell, medulloblastoma	skin basal cell, medulloblastoma	nevoid basal cell carcinoma syndrome
	PTEN	Target-seq			Upregulated	cosmic	TSG	glioma, prostate, endometrial	harmartoma, glioma, prostate, endometrial	Cowden syndrome, Bannayan-Riley-Ruvalcaba syndrome
	PTPRC	Target-seq	ATL 50 genes	WES mutation		cosmic	TSG	T-ALL
	PTPRK	Target-seq			Upregulated	cosmic	TSG, fusion	colorectal
	PUS1	Target-seq		WES mutation	Downregulated
	RBBP4	Target-seq			Upregulated
	RBBP7	Target-seq		WES mutation	Upregulated
	RECQL4	Target-seq		WES mutation	Upregulated	cosmic	oncogene, TSG		osteosarcoma, skin basal cell, skin sqamous cell	Rothmund-Thompson syndrome
	REL	Target-seq			Downregulated	cosmic	oncogene	Hodgkin lymphoma
	RELA	Target-seq	ATL 50 genes	WES mutation	Downregulated
	RELB	Target-seq			Downregulated
	RGMA	Target-seq			Downregulated
	RHOA	Target-seq	ATL 50 genes	WES mutation	Upregulated	cosmic	oncogene, TSG	diffuse gastric, T cell lymphomas, paediatric Burkitt lymphoma
	RING1	Target-seq
	RINT1	Target-seq
	RNF2	Target-seq			Downregulated
	ROBO2	Target-seq		WES mutation		cosmic	TSG	colorectal adenocarcinoma, melanoma
	ROCK2	Target-seq
	RPL1	Target-seq				cosmic		T-ALL
	RTP1	Target-seq
	S1A7	Target-seq				cosmic		melanoma, T-cell lymphoma
	S1PR1	Target-seq	ATL 50 genes	WES mutation	Downregulated
	SASH1	Target-seq
	SCN7A	Target-seq		WES mutation
	SEC22B	Target-seq
	SETBP1	Target-seq		WES mutation	Upregulated	cosmic	oncogene, fusion	aCML, sAML, MDS/MPN-U, CMML, JMML	neuroepithelial tumours	Schinzel-Giedion syndrome
	SETD2	Target-seq	ATL 50 genes	WES mutation		cosmic	TSG	clear cell renal carcinoma
	SI	Target-seq		WES mutation
	SKI	Target-seq		WES mutation	Downregulated	cosmic	oncogene	melanoma
	SLC2A1	Target-seq
	SLIT3	Target-seq		WES mutation
	SMARCC1	Target-seq			Upregulated
	SPEN	Target-seq				cosmic	TSG	SMZL, adenoid cystic carcinoma, DLBCL
	STAP1	Target-seq		WES mutation
	STAT1	Target-seq		WES mutation	Upregulated
	STAT3	Target-seq	ATL 50 genes	WES mutation	Downregulated	cosmic	oncogene	T-cell large granular lymphocytic leukaemia	paediatric large granular lymphocytic leukaemia
	STAT4	Target-seq			Downregulated
	STAT5A	Target-seq			Downregulated
	STAT5B	Target-seq			Downregulated	cosmic	oncogene, TSG, fusion	large granular lymphocytic leukaemia, skin basal cell, APL
	STAT6	Target-seq				cosmic	oncogene, fusion	solitary fibrous tumour, meningeal haemangiopericytoma
	SUZ12	Target-seq			Upregulated	cosmic	oncogene, TSG, fusion	endometrial stromal tumour
	SYK	Target-seq			Upregulated	cosmic	oncogene, fusion	MDS, peripheral T-cell lymphoma
	TAF2	Target-seq
	TAF7	Target-seq		WES mutation
	TAS1R3	Target-seq
	TBL1XR1	Target-seq	ATL 50 genes	WES mutation		cosmic	oncogene, TSG, fusion	splenic marginal zone lymphoma, primary central nervous system lymphoma, colorectal carcinoma, gallbladder carcinoma
	TBX21	Target-seq		WES mutation	Downregulated
	TENM3	Target-seq		WES mutation
	TET2	Target-seq	ATL 50 genes	WES mutation		cosmic	TSG	MDS
	TFAP2D	Target-seq		WES mutation
	TFDP3	Target-seq			Upregulated
	TFEB	Target-seq			Upregulated	cosmic	oncogene, fusion	renal cell carcinoma (childhood epithelioid)
	TFRC	Target-seq		WES mutation	Upregulated	cosmic	fusion	NHL
	TNF	Target-seq			Downregulated
	TNFAIP3	Target-seq	ATL 50 genes	WES mutation	Downregulated	cosmic	TSG	marginal zone B-cell lymphomas, Hodgkin lymphoma, PMBL
	TNFRSF1B	Target-seq			Downregulated
	TNN	Target-seq		WES mutation
	TOPBP1	Target-seq		WES mutation
	TP53	Target-seq	ATL 50 genes	WES mutation		cosmic	oncogene, TSG, fusion	breast, colorectal, lung, sarcoma, adrenocortical, glioma, Spitzoid tumour, multiple other tumour types	breast, sarcoma, adrenocortical carcinoma, glioma, multiple other tumour types	Li-Fraumeni syndrome
	TP63	Target-seq			Upregulated	cosmic	oncogene, TSG	HNSCC, DLBCL	NSCLC
	TP73	Target-seq		WES mutation
	TRAF3	Target-seq		WES mutation	Downregulated
	TRIM6	Target-seq
	TSC1	Target-seq		WES mutation	Downregulated	cosmic	TSG	renal cell carcinoma, bladder carcinoma	hamartoma, renal cell carcinoma, tuberous sclerosis tuber	Tuberous sclerosis 1
	TTC34	Target-seq
	TTLL2	Target-seq		WES mutation
	TUBB2B	Target-seq
	TUBE1	Target-seq			Downregulated
	TYK2	Target-seq		WES mutation	Upregulated
	VAV1	Target-seq	ATL 50 genes	WES mutation	Upregulated	cosmic	fusion	T-cell lymphoma
	VDR	Target-seq		WES mutation
	WEE2	Target-seq		WES mutation
	WFS1	Target-seq		WES mutation
	YTHDF2	Target-seq	ATL 50 genes	WES mutation	Upregulated
	YY1	Target-seq		WES mutation
	ZBTB11	Target-seq			Upregulated
	ZBTB9	Target-seq			Downregulated
	ZEB1	Target-seq	ATL 50 genes	WES mutation	Downregulated	cosmic	oncogene	CCRCC, melanoma
	ZFP36L2	Target-seq	ATL 50 genes	WES mutation	Upregulated
	ZFR	Target-seq		WES mutation
	ZNF142	Target-seq
	ZNF638	Target-seq	ATL 50 genes	WES mutation	Downregulated
