# Supplementary material for: Chronological genome and single-cell transcriptome integration characterizes the evolutionary process of adult T cell leukemia-lymphoma
Source: Nat Commun. 2021 Aug 10;12:4821. doi: 10.1038/s41467-021-25101-9 (PMC8355240; doi:10.1038/s41467-021-25101-9)
Supplement: Supplementary file 4 — Supplementary Data 2 [file 41467_2021_25101_MOESM4_ESM.xlsx]

## Sheet: Sup Data 2
	Supplementary Data 2 : Overall summary of scRNA-seq for ATL and AC
	Patient ID	Disease status (timepoint)	Clonality determined by VIS	Somatic mutations detected by target panel sequencing (VAF>0.1)	Detection of key variants in scRNA-seq (p<0.05)	Detection of viral gene expression	Detection of host-virus chimeric reads at major VIS	Biological validation of key mutations	Detection of altered expression pattern in major clone or viral infected cells vs. Normal CD4+	Detection of mutant functions in scRNA	Upregulation of cell cycle genes in T2	Upregulation LRRC2	Downregulation of H3K27me3 targets	note	Figure
	ATL#2	Smoldering ATL (T1) Chronic ATL (T2)	Monoclonal (T1) Monoclonal (T2)	NOTCH1,GATA3,GPR183 (T1) NOTCH1,GATA3,GPR183 (T2)	yes (NOTCH1 mutation is not detected)	yes	yes	NOTCH1	yes	yes	yes	yes	yes	clonal expansion during T1 to T2	Supplementary Fig. 8,9,12
	ATL#3	Smoldering ATL (T1) Acute ATL (T2)	Monoclonal (T1) Monoclonal (T2)	STAT3,HLA-B,PAPSS1 (T1) STAT3,HLA-B,PAPSS1,CARD11,POT1,PRKCB (T2)	yes	yes	yes	PRKCB	yes	yes	yes	yes	yes	clonal expansion during T1 to T2	Fig. 5 Supplementary Fig. 10,12
	ATL#6	Chronic ATL (T1) Chronic ATL (T2)	Monoclonal (T1) Biclonal (T2)	VAV1Y174C,IKBKB,GPR183 (cloneA) VAV1M501R,VAV1M501V,TBL1XR1 (cloneB)	yes	yes	yes	VAV1	yes	yes	yes	yes	yes	clonal expansion during T1 to T2	Fig. 4 Supplementary Fig. 3-7,12
	AC#2	Asymptomatic carrier	Polyclonal	KPRP,LRP1B,IRF4,FAT1	no	yes	yes	-	yes	not examined	-	yes	yes		Fig. 7 Supplementary Fig. 12,13
	AC#5	Asymptomatic carrier	One expanded clone with polyclonal population	VAV1,FAS	yes	yes	yes	-	yes	not examined	-	yes	yes		Fig. 7 Supplementary Fig. 11-13
	AC#6	Asymptomatic carrier	One expanded clone with polyclonal population	JAK1(Intronic),TUBB2B(intronic),IRF2BP2(3'UTR)	yes	yes	yes	-	yes	not examined	-	yes	yes		Fig. 7 Supplementary Fig. 12,13
