# Supplementary material for: Chronological genome and single-cell transcriptome integration characterizes the evolutionary process of adult T cell leukemia-lymphoma
Source: Nat Commun. 2021 Aug 10;12:4821. doi: 10.1038/s41467-021-25101-9 (PMC8355240; doi:10.1038/s41467-021-25101-9)
Supplement: Supplementary file 5 — Supplementary Data 3 [file 41467_2021_25101_MOESM5_ESM.xlsx]

## Sheet: Sup Data 3
	Supplementary Data 3 : Statistics of scRNA-seq data
	Sample ID	Estimated No. cells	Mean reads per cell	Reads mapped confidently to genome (%)	Median genes per cell	Total genes detected	Target-seq variant (nonsynonymous, Stop gain, In/del)	Expressed RNA variants detected in bulk RNA-seq	Expressed RNA variants detected in scRNA-seq	Percentage expressed RNA variants detected in scRNA-seq(%)	Mean No. mutant cells per variant RNA	No. clustered cells with major variant RNA	Key mutant genes detected in scRNA-seq	No. cells with HTLV-1 antisense RNA	Percentage expressed HTLV-1 antisense RNA in scRNA-seq (%, normalized by sample proviral DNA copy)	Viral integration site of mojar clone	No. cells with host-virus chimeric reads (major clone)	No. cells with host-virus chimeric reads (total)
	ATL#2_T1	6350	156843	85.9	1390	24368	6	3	2	66.6667	4	307	GATA3,GPR183	198	7.76809	chr12:4892395	1	14
	ATL#2_T2	6353	176252	87.6	1880	24675	6	3	2	66.6667	6	785	GATA3,GPR183	468	16.2906	chr12:4892395	21	169
	ATL#3_T1	8458	130168	88.1	1120	24647	7	4	3	75	21	656	STAT3,HLA-B,PAPSS1	455	9.2384	chr11:107246818	29	81
	ATL#3_T2	7753	122847	89.2	1419	24502	9	5	6	120	43.1667	2178	STAT3,HLA-B,PAPSS1,CARD11,POT1,PRKCB	1381	19.9468	chr11:107246818	25	78
	ATL#6_D	5251	62453	86.1	1718	18041	4	3	3	100	9.5	3,815 (cloneA) 90 (cloneB)	VAV1Y174C,IKBKB,GPR183 (cloneA)	305	6.23221	chr16:120931 (cloneA) chr2:87491140 (cloneB)	18 2	38
	ATL#6_N	7163	44840	84.5	1081	18168	7	6	6	100	5.66667	2,035 (cloneA) 3,179 (cloneB)	VAV1Y174C,IKBKB,GPR183 (cloneA) VAV1M501R,VAV1M501V,TBL1XR1 (cloneB)	454	7.10552	chr16:120931 (cloneA) chr2:87491140 (cloneB)	9 14	45
	Mean	6888	115567	86.9	1434.67	22400.2	6.5	4	3.66667	88.0556	14.8889			543.5	11.0969		19	70.8333
	SD	1144.04	51915.3	1.70997	317.785	3329.47								424.076	5.64669		12.4365	54.3449
