# Supplementary material for: Chronological genome and single-cell transcriptome integration characterizes the evolutionary process of adult T cell leukemia-lymphoma
Source: Nat Commun. 2021 Aug 10;12:4821. doi: 10.1038/s41467-021-25101-9 (PMC8355240; doi:10.1038/s41467-021-25101-9)
Supplement: Supplementary file 8 — Source Data [file 41467_2021_25101_MOESM8_ESM.xlsx]

## Sheet: Fig. 4i
Fig. 4i
NFAT luciferease assay
N=3~4 biological replicates		F-Luc (NFAT reporter) / R-Luc (RSV)
Data values are normalized to Empty	anti-CD3/CD28	-	+	+	+	+
		Empty	Empty	VAV1 WT	VAV1 Y174C	VAV1 M501R
	Exp.1	0.232574	N.D	0.99457	0.895339	1.97808
	Exp.2	0.208844	1.13698	1.19483	0.984501	2.24134
	Exp.3	0.20663	0.902187	1.74327	1.19275	2.09241
	Exp.4	0.15671	0.960833	1.2968	1.2966	1.89695
	average	0.201189	1	1.30737	1.0923	2.0522
	SD	0.0318937	0.122198	0.316561	0.184612	0.149429

## Sheet: Fig. 5q
Fig. 5q
qRT-PCR			Relative qRT-PCR value (normalized by RPL19 gene)
N=3 biological replicates			Exp.1	Exp.2	Exp.3	average	SD
Data values are normalized to shCtrl sample	PRKCB	shCtrl	0.937282	0.895499	1.16722	1	0.146315
		shPRKCB#1	0.330582	0.339876	0.356773	0.34241	0.0132782
		shPRKCB#2	0.316357	0.32812	0.216383	0.286953	0.0613985
	MYC	shCtrl	0.815759	1.06872	1.11552	1	0.161264
		shPRKCB#1	0.562007	0.542863	0.524371	0.543081	0.0188189
		shPRKCB#2	0.55427	0.581826	0.589948	0.575348	0.0187005
	CDC20	shCtrl	0.902981	0.984206	1.11281	1	0.105803
		shPRKCB#1	0.282957	0.400602	0.369041	0.350866	0.0608918
		shPRKCB#2	0.177297	0.284795	0.527147	0.329746	0.179205
	CCNB2	shCtrl	0.912	0.943125	1.14488	1	0.126427
		shPRKCB#1	0.7996	0.810762	0.862951	0.824438	0.0338174
		shPRKCB#2	0.833555	0.805161	0.833556	0.824091	0.0163934
	CDK1	shCtrl	0.981348	0.981349	1.0373	1	0.0323053
		shPRKCB#1	0.890593	0.94792	1.02302	0.953845	0.0664129
		shPRKCB#2	0.928412	0.93487	0.954514	0.939266	0.0135948
	CDK4	shCtrl	0.976093	0.974923	1.04898	1	0.0424256
		shPRKCB#1	0.615687	0.61997	0.61997	0.618542	0.00247262
		shPRKCB#2	0.603016	0.594715	0.624282	0.607338	0.01525
	BIRC5	shCtrl	0.906657	1.00997	1.08337	1	0.0887783
		shPRKCB#1	0.44919	0.465031	0.461818	0.45868	0.00837371
		shPRKCB#2	0.455461	0.474802	0.491546	0.473936	0.018058
	CDC45	shCtrl	0.976888	0.990525	1.03259	1	0.0290339
		shPRKCB#1	0.88042	0.892711	0.943611	0.905581	0.0335036
		shPRKCB#2	0.874338	0.905173	0.905173	0.894895	0.0178022
	AURKB	shCtrl	0.988285	0.981459	1.03026	1	0.0264231
		shPRKCB#1	0.461182	0.568113	0.726001	0.585099	0.133224
		shPRKCB#2	0.51731	0.602052	0.673829	0.59773	0.0783488
	AURKA	shCtrl	0.926788	0.918477	1.15474	1	0.134069
		shPRKCB#1	0.533051	0.539383	0.590006	0.554147	0.0312161
		shPRKCB#2	0.65178	0.540311	0.63428	0.60879	0.0599468
	TOP2A	shCtrl	0.988477	1.00925	1.00228	1	0.0105706
		shPRKCB#1	0.681084	0.686903	0.820774	0.729587	0.0790242
		shPRKCB#2	0.619532	0.551148	0.709112	0.626597	0.0792185
	MKI67	shCtrl	1.02571	0.893542	1.08074	1	0.0962135
		shPRKCB#1	0.684713	0.749277	0.723754	0.719248	0.032517
		shPRKCB#2	0.723754	0.728788	0.728788	0.72711	0.00290651
	CCNE1	shCtrl	1.0597	1.06637	0.87393	1	0.109231
		shPRKCB#1	0.57855	0.641941	0.692801	0.637764	0.0572396
		shPRKCB#2	0.722222	0.659988	0.692801	0.69167	0.031132

## Sheet: Fig. 5r
Fig. 5r			Venus + cell population (%)
Venus competition assay	shCtrl	day	6	8	12	15	18
N=3 biological replicates		Exp.1	41.1	38.6	35.3	35.3	34.1
Data values are normalized to day6		Exp.2	39.9	41.4	37.2	35.8	35.2
		Exp.3	38.1	38	39.5	38.5	39.5
		average	39.7	39.3333	37.3333	36.5333	36.2667
		SD	1.50997	1.81475	2.10317	1.72143	2.85365
		normalized average	100	99.0764	94.0386	92.0235	91.3518
		normalized STDEV	3.80344	4.57117	5.29766	4.3361	7.18804
	shPRKCB#1	day	6	8	12	15	18
		Exp.1	38.5	31.8	21.8	14.4	9.38
		Exp.2	38.8	29.2	22.2	15.5	9.91
		Exp.3	38.7	33	18.8	12.5	7.83
		average	38.6667	31.3333	20.9333	14.1333	9.04
		SD	0.152753	1.94251	1.85831	1.51767	1.08088
		normalized average	100	81.0345	54.1379	36.5517	23.3793
		normalized STDEV	0.39505	5.02372	4.80599	3.92502	2.79538
	shPRKCB#2	day	6	8	12	15	18
		Exp.1	39	31.5	21.4	12	4.84
		Exp.2	38.1	31.5	17	13.4	5.86
		Exp.3	38.8	28.4	18.4	11.6	6.63
		average	38.6333	30.4667	18.9333	12.3333	5.77667
		SD	0.472582	1.78979	2.24796	0.945163	0.897905
		normalized average	100	78.8611	49.0078	31.9241	14.9525
		normalized STDEV	1.22325	4.63275	5.81871	2.4465	2.32417

## Sheet: Sup Fig. 9c
Supplementary Fig. 9c
qRT-PCR		HES4								HEY2								CCNE1
N=3 biological replicates		MT-1			TL-Om1					MT-1			TL-Om1					MT-1			TL-Om1
Data values are normalized to TL-Om1 0uM	GSI (uM)	0	1	10	0	1	10		GSI (uM)	0	1	10	0	1	10		GSI (uM)	0	1	10	0	1	10
	Exp.1	13119	4703.01	1794.5	1.45334	1.22211	1.77691		Exp.1	658.991	242.883	126.599	1.07484	0.699364	1.5846		Exp.1	3.24022	3.10823	2.12298	1.07631	1.13768	1.01825
	Exp.2	11263.5	3664.42	1685.98	1.06391	1.39414	1.08626		Exp.2	677.519	226.618	123.137	0.929236	1.22613	1.42812		Exp.2	3.35449	3.24022	2.12298	1.06149	1.12982	1.03247
	Exp.3	10293	4180.24	1923.3	0.482757	3.03011	1.95799		Exp.3	672.838	220.421	126.599	0.995929	1.02393	1.32328		Exp.3	3.17354	2.96102	2.07929	0.862198	1.06888	1.05416
	average	11558.5	4182.56	1801.26	1	1.88212	1.60705		average	669.783	229.974	125.445	1	0.983142	1.44533		average	3.25608	3.10316	2.10842	1	1.11212	1.03496
	SD	1435.93	519.3	118.806	0.488435	0.997903	0.460017		SD	9.63408	11.6011	1.99881	0.072885	0.265743	0.131508		SD	0.0915106	0.139672	0.0252251	0.119569	0.0376604	0.018083
		HES1								MYC								MYB
		MT-1			TL-Om1					MT-1			TL-Om1					MT-1			TL-Om1
	GSI (uM)	0	1	10	0	1	10		GSI (uM)	0	1	10	0	1	10		GSI (uM)	0	1	10	0	1	10
	Exp.1	0.559354	0.525525	0.183243	1.05105	0.908672	0.987486		Exp.1	3.68901	3.442	2.45127	1.05231	1.09688	1.02353		Exp.1	2.70147	1.91668	1.02227	1.07765	1.2465	1.20404
	Exp.2	0.441912	0.363955	0.192353	1.00823	0.953848	1.06572		Exp.2	3.61381	3.21295	2.35141	1.03788	0.974988	0.968227		Exp.2	2.48108	1.59132	1.29458	1.04094	1.18747	1.155
	Exp.3	0.571106	0.448081	0.240121	0.940715	0.774765	1.32118		Exp.3	3.49074	3.16792	2.81497	0.909811	1.03771	0.988737		Exp.3	2.48838	1.62167	1.03388	0.881411	1.17926	1.155
	average	0.524124	0.445854	0.205239	1	0.879095	1.1248		average	3.59785	3.27429	2.53922	1	1.03653	0.993497		average	2.55698	1.70989	1.11691	1	1.20441	1.17134
	SD	0.0714395	0.0808081	0.0305499	0.0556263	0.0931327	0.174516		SD	0.100096	0.146976	0.24397	0.0784383	0.060954	0.0279557		SD	0.125187	0.179726	0.153978	0.104328	0.0366829	0.0283179
		HEY1								BCL2								KIF23
		MT-1			TL-Om1					MT-1			TL-Om1					MT-1			TL-Om1
	GSI (uM)	0	1	10	0	1	10		GSI (uM)	0	1	10	0	1	10		GSI (uM)	0	1	10	0	1	10
	Exp.1	17.7887	7.63639	3.87149	0.884473	1.49785	2.77578		Exp.1	39.6753	38.5842	22.7823	1.10958	0.721866	0.721991		Exp.1	0.719288	0.383185	0.258057	1.08879	1.23025	1.04432
	Exp.2	15.486	7.74299	2.91378	0.988212	1.22509	2.73756		Exp.2	41.344	38.3213	23.7497	1.04954	0.913753	0.632829		Exp.2	0.72769	0.356668	0.230066	1.12806	1.14591	1.04781
	Exp.3	14.1516	5.3254	3.46508	1.12732	1.63908	2.50167		Exp.3	38.8456	36.7451	23.4234	0.840882	0.812103	0.687741		Exp.3	0.624156	0.338241	0.300707	0.783151	1.14952	0.981125
	average	15.8088	6.90159	3.41679	1	1.45401	2.67167		average	39.955	37.8835	23.3185	1	0.815907	0.680853		average	0.690378	0.359365	0.262944	1	1.17523	1.02442
	SD	1.83993	1.36606	0.480681	0.12185	0.210449	0.148459		SD	1.27248	0.994619	0.49216	0.141032	0.0959997	0.0449784		SD	0.0575036	0.0225929	0.035573	0.18882	0.047685	0.0375343

## Sheet: Sup Fig. 9d
Supplementary Fig. 9d
WST-8 assay		MT-1 cell number / well
N=3 biological replicates		GSI (uM)
Cell numbers were calculated from absorbance by calibration curve		0	0.1	0.5	1	5	10
Data values are normalized to 0uM	Exp.1	15585.2	13134.4	8981.6	4454.41	29.341	-345.088
	Exp.2	15108.6	13304.6	8471.01	4522.49	199.536	-379.127
	Exp.3	15993.6	13849.2	9458.14	5067.11	-311.049	-242.971
	average	15562.5	13429.4	8970.25	4681.34	-27.3907	-322.395
	SD	442.943	373.396	493.663	335.821	259.977	70.8578
	normalized average	1	0.862932	0.576403	0.300809	-0.00176005	-0.0207162
	normalized STDEV	0.0284623	0.0239934	0.0317214	0.0215789	0.0167054	0.00455312
		MT-1 cell number / well
		GSI (uM)
		0	0.1	0.5	1	5	10
	Exp.1	23822.6	21984.5	23414.1	22801.4	16606.3	-583.361
	Exp.2	23175.9	23278	23992.8	25354.4	16674.4	-617.4
	Exp.3	23856.6	23039.7	24571.5	25830.9	15244.8	-617.4
	average	23618.4	22767.4	23992.8	24662.2	16175.2	-606.054
	SD	383.6	688.396	578.663	1629.02	806.468	19.6524
	normalized average	1	0.96397	1.01585	1.0442	0.684856	-0.0256603
	normalized STDEV	0.0162416	0.0291466	0.0245005	0.0689725	0.0341458	0.000832082
